# Supplementary material for: HLA-DRB1*15:01 drives sex- and age-dependent microglial immune phenotypes and neuroimmune signaling
Source: Front Immunol. 2026 Jun 16;17:1796692. doi: 10.3389/fimmu.2026.1796692 (PMC13314512; doi:10.3389/fimmu.2026.1796692)
Supplement: Supplementary file 3 [file Table2.xlsx]

## Sheet: Flow cytomer events
Supplementary Table 2. Representative acquisition event ranges for brain flow cytometry analyses
Flow cytometry population	Representative event range per sample*
Total acquired events	~317K – >488K (median ~324K)
Singlet cells	~142k–204k (median ~178k)
CD3+ CD45+	~810–7k (median ~1.2k)
CD4+ T cells	~159–1k (median 292)
NKT cells	~469–6k (median 530)
Microglia	~11K–31k (median ~27k)
MitoSOX+ microglia	~620–11k (median ~2k)
CD14+ microglia	~155–1.5k (median= 268)
CD68+ microglia	~550–4k (median ~1.1k)
IL3R+ microglia	~880–12k (median ~2.9k)
ACSA-2 astrocytes	~5K–25k (median ~10.4k)
GFAP+ astrocytes	~1k–10k (median ~3.0k)
IL3+ astrocytes	~65–1k (median ~275)
