# Supplementary material for: HLA-DRB1*15:01 drives sex- and age-dependent microglial immune phenotypes and neuroimmune signaling
Source: Front Immunol. 2026 Jun 16;17:1796692. doi: 10.3389/fimmu.2026.1796692 (PMC13314512; doi:10.3389/fimmu.2026.1796692)
Supplement: Supplementary file 4 [file Table3.xlsx]

## Sheet: Three-way ANOVA analyses
Supplementary Table 3. Summary of three-way ANOVA analyses
Dataset	Source of variation	F(df1, df2)	P value	P value summary	Significant?
Nest Behavior	Age	F (2, 119) = 6.739	0.0017	**	Yes
	Sex	F (1, 119) = 4.670	0.0327	*	Yes
	Genotype	F (1, 119) = 14.82	0.0002	***	Yes
	Age x Sex	F (2, 119) = 1.382	0.2551	ns	No
	Age x Genotype	F (2, 119) = 4.495	0.0131	*	Yes
	Sex x Genotype	F (1, 119) = 3.947	0.0493	*	Yes
	Age x Sex x Genotype	F (2, 119) = 1.541	0.2184	ns	No
NOR -Recognition index	Age	F (2, 190) = 5.354	0.0055	**	Yes
	Sex	F (1, 190) = 0.2350	0.6284	ns	No
	Genotype	F (1, 190) = 16.38	<0.0001	****	Yes
	Age x Sex	F (2, 190) = 1.693	0.1868	ns	No
	Age x Genotype	F (2, 190) = 2.559	0.08	ns	No
	Sex x Genotype	F (1, 190) = 0.03051	0.8615	ns	No
	Age x Sex x Genotype	F (2, 190) = 3.680	0.027	*	Yes
NOR-Descrimination Index	Age	F (2, 196) = 3.683	0.0269	*	Yes
	Sex	F (1, 196) = 6.965e-005	0.9933	ns	No
	Genotype	F (1, 196) = 10.28	0.0016	**	Yes
	Age x Sex	F (2, 196) = 1.111	0.3314	ns	No
	Age x Genotype	F (2, 196) = 2.209	0.1126	ns	No
	Sex x Genotype	F (1, 196) = 0.2706	0.6035	ns	No
	Age x Sex x Genotype	F (2, 196) = 2.423	0.0913	ns	No
CD14+ Microglia	Age	F (2, 116) = 70.77	<0.0001	****	Yes
	Sex	F (1, 116) = 14.74	0.0002	***	Yes
	Genotype	F (1, 116) = 22.03	<0.0001	****	Yes
	Age x Sex	F (2, 116) = 7.009	0.0013	**	Yes
	Age x Genotype	F (2, 116) = 14.51	<0.0001	****	Yes
	Sex x Genotype	F (1, 116) = 6.015	0.0157	*	Yes
	Age x Sex x Genotype	F (2, 116) = 1.288	0.2797	ns	No
% CD68+ Microglia	Age	F (2, 121) = 266.8	<0.0001	****	Yes
	Sex	F (1, 121) = 164.8	<0.0001	****	Yes
	Genotype	F (1, 121) = 133.6	<0.0001	****	Yes
	Age x Sex	F (2, 121) = 34.74	<0.0001	****	Yes
	Age x Genotype	F (2, 121) = 27.17	<0.0001	****	Yes
	Sex x Genotype	F (1, 121) = 9.654	0.0024	**	Yes
	Age x Sex x Genotype	F (2, 121) = 6.431	0.0022	**	Yes
% IL3R+ Microglia	Age	F (2, 119) = 317.1	<0.0001	****	Yes
	Sex	F (1, 119) = 63.17	<0.0001	****	Yes
	Genotype	F (1, 119) = 450.9	<0.0001	****	Yes
	Age x Sex	F (2, 119) = 2.555	0.0819	ns	No
	Age x Genotype	F (2, 119) = 48.49	<0.0001	****	Yes
	Sex x Genotype	F (1, 119) = 6.943	0.0095	**	Yes
	Age x Sex x Genotype	F (2, 119) = 12.40	<0.0001	****	Yes
% IL3+ Astrocytes	Age	F (2, 112) = 36.53	<0.0001	****	Yes
	Sex	F (1, 112) = 0.3050	0.5819	ns	No
	Genotype	F (1, 112) = 40.75	<0.0001	****	Yes
	Age x Sex	F (2, 112) = 5.259	0.0066	**	Yes
	Age x Genotype	F (2, 112) = 18.77	<0.0001	****	Yes
	Sex x Genotype	F (1, 112) = 5.669	0.019	*	Yes
	Age x Sex x Genotype	F (2, 112) = 7.803	0.0007	***	Yes
%GFPA+ Astrocytes	Age	F (2, 120) = 21.27	<0.0001	****	Yes
	Sex	F (1, 120) = 0.03043	0.8618	ns	No
	Genotype	F (1, 120) = 13.05	0.0004	***	Yes
	Age x Sex	F (2, 120) = 15.22	<0.0001	****	Yes
	Age x Genotype	F (2, 120) = 21.58	<0.0001	****	Yes
	Sex x Genotype	F (1, 120) = 55.29	<0.0001	****	Yes
	Age x Sex x Genotype	F (2, 120) = 9.337	0.0002	***	Yes
% T cells	Age	F (2, 116) = 6.237	0.0027	**	Yes
in Meninges	Sex	F (1, 116) = 3.498	0.0639	ns	No
	Genotype	F (1, 116) = 23.27	<0.0001	****	Yes
	Age x Sex	F (2, 116) = 8.369	0.0004	***	Yes
	Age x Genotype	F (2, 116) = 0.8394	0.4346	ns	No
	Sex x Genotype	F (1, 116) = 3.381	0.0685	ns	No
	Age x Sex x Genotype	F (2, 116) = 3.364	0.038	*	Yes
% CD4+ T cells	Age	F (2, 108) = 3.043	0.0518	ns	No
in Meninges	Sex	F (1, 108) = 0.2062	0.6506	ns	No
	Genotype	F (1, 108) = 11.14	0.0012	**	Yes
	Age x Sex	F (2, 108) = 0.2918	0.7475	ns	No
	Age x Genotype	F (2, 108) = 0.1128	0.8935	ns	No
	Sex x Genotype	F (1, 108) = 8.902	0.0035	**	Yes
	Age x Sex x Genotype	F (2, 108) = 0.9185	0.4022	ns	No
% NKT cell	Age	F (2, 117) = 3.292	0.0406	*	Yes
in meninges	Sex	F (1, 117) = 32.10	<0.0001	****	Yes
	Genotype	F (1, 117) = 23.95	<0.0001	****	Yes
	Age x Sex	F (2, 117) = 8.310	0.0004	***	Yes
	Age x Genotype	F (2, 117) = 2.641	0.0755	ns	No
	Sex x Genotype	F (1, 117) = 0.3754	0.5413	ns	No
	Age x Sex x Genotype	F (2, 117) = 1.550	0.2166	ns	No
% T cell	Age	F (2, 113) = 6.234	0.0027	**	Yes
in Brain	Sex	F (1, 113) = 0.1792	0.6728	ns	No
	Genotype	F (1, 113) = 9.475	0.0026	**	Yes
	Age x Sex	F (2, 113) = 2.099	0.1273	ns	No
	Age x Genotype	F (2, 113) = 2.195	0.116	ns	No
	Sex x Genotype	F (1, 113) = 3.912	0.0504	ns	No
	Age x Sex x Genotype	F (2, 113) = 0.5404	0.584	ns	No
% CD4+	Age	F (2, 118) = 1.514	0.2242	ns	No
in Brain	Sex	F (1, 118) = 0.001196	0.9725	ns	No
	Genotype	F (1, 118) = 51.06	<0.0001	****	Yes
	Age x Sex	F (2, 118) = 0.6081	0.5461	ns	No
	Age x Genotype	F (2, 118) = 3.976	0.0213	*	Yes
	Sex x Genotype	F (1, 118) = 2.457	0.1197	ns	No
	Age x Sex x Genotype	F (2, 118) = 0.6627	0.5174	ns	No
% NKT cell	Age	F (2, 120) = 24.20	<0.0001	****	Yes
in Brain	Sex	F (1, 120) = 1.785	0.1841	ns	No
	Genotype	F (1, 120) = 12.65	0.0005	***	Yes
	Age x Sex	F (2, 120) = 0.1259	0.8818	ns	No
	Age x Genotype	F (2, 120) = 0.2843	0.7531	ns	No
	Sex x Genotype	F (1, 120) = 0.4482	0.5045	ns	No
	Age x Sex x Genotype	F (2, 120) = 5.308	0.0062	**	Yes
% ICAM+	Age	F (2, 115) = 25.75	<0.0001	****	Yes
Endothelial cells	Sex	F (1, 115) = 21.50	<0.0001	****	Yes
	Genotype	F (1, 115) = 115.7	<0.0001	****	Yes
	Age x Sex	F (2, 115) = 0.5389	0.5848	ns	No
	Age x Genotype	F (2, 115) = 6.726	0.0017	**	Yes
	Sex x Genotype	F (1, 115) = 0.1862	0.6669	ns	No
	Age x Sex x Genotype	F (2, 115) = 0.3001	0.7413	ns	No
% E-Selectin+	Age	F (2, 115) = 42.15	<0.0001	****	Yes
Endothelial cells	Sex	F (1, 115) = 6.154	0.0146	*	Yes
	Genotype	F (1, 115) = 40.39	<0.0001	****	Yes
	Age x Sex	F (2, 115) = 4.838	0.0096	**	Yes
	Age x Genotype	F (2, 115) = 9.946	0.0001	***	Yes
	Sex x Genotype	F (1, 115) = 3.822	0.053	ns	No
	Age x Sex x Genotype	F (2, 115) = 3.187	0.045	*	Yes
IL-12p70	Age	F (2, 59) = 4.888	0.0109	*	Yes
pg/mg protein	Sex	F (1, 59) = 3.545	0.0647	ns	No
	Genotype	F (1, 59) = 50.09	<0.0001	****	Yes
	Age x Sex	F (2, 59) = 2.841	0.0664	ns	No
	Age x Genotype	F (2, 59) = 2.468	0.0934	ns	No
	Sex x Genotype	F (1, 59) = 0.2938	0.5898	ns	No
	Age x Sex x Genotype	F (2, 59) = 2.400	0.0995	ns	No
IL-10	Age	F (2, 58) = 4.962	0.0103	*	Yes
pg/mg protein	Sex	F (1, 58) = 18.22	<0.0001	****	Yes
	Genotype	F (1, 58) = 153.4	<0.0001	****	Yes
	Age x Sex	F (2, 58) = 0.2136	0.8083	ns	No
	Age x Genotype	F (2, 58) = 0.7665	0.4693	ns	No
	Sex x Genotype	F (1, 58) = 26.40	<0.0001	****	Yes
	Age x Sex x Genotype	F (2, 58) = 1.795	0.1752	ns	No
IL-2	Age	F (2, 53) = 1.878	0.1629	ns	No
pg/mg protein	Sex	F (1, 53) = 29.74	<0.0001	****	Yes
	Genotype	F (1, 53) = 18.74	<0.0001	****	Yes
	Age x Sex	F (2, 53) = 1.285	0.285	ns	No
	Age x Genotype	F (2, 53) = 0.8080	0.4512	ns	No
	Sex x Genotype	F (1, 53) = 9.583	0.0031	**	Yes
	Age x Sex x Genotype	F (2, 53) = 0.7067	0.4979	ns	No
