# Supplementary material for: HLA-DRB1*15:01 drives sex- and age-dependent microglial immune phenotypes and neuroimmune signaling
Source: Front Immunol. 2026 Jun 16;17:1796692. doi: 10.3389/fimmu.2026.1796692 (PMC13314512; doi:10.3389/fimmu.2026.1796692)
Supplement: Supplementary file 5 [file Table4.xlsx]

## Sheet: Non-parametric 
Supplementary Table 4. Nest Behavior Nonparametric Analysis
Female_Kruskal
.y.	n	statistic	df	p	method
Nesting score	75	22.9516	5	0.000345	Kruskal-Wallis
Female_Dunn
.y.	group1	group2	n1	n2	statistic	p	p.adj	p.adj.signif
Nesting score	HLA_15	HLA_6	12	9	3.00234	0.00267909	0.0294699	*
Nesting score	HLA_15	HLA_9	12	29	3.80841	0.000139866	0.00195812	**
Nesting score	HLA_15	WT_15	12	8	3.46688	0.000526528	0.00684487	**
Nesting score	HLA_15	WT_6	12	8	3.3443	0.000824916	0.009899	**
Nesting score	HLA_15	WT_9	12	9	4.0709	4.68318e-05	0.000702476	***
Nesting score	HLA_6	HLA_9	9	29	-0.0437648	0.965092	1	ns
Nesting score	HLA_6	WT_15	9	8	0.531987	0.594735	1	ns
Nesting score	HLA_6	WT_6	9	8	0.416836	0.676799	1	ns
Nesting score	HLA_6	WT_9	9	9	0.999542	0.317532	1	ns
Nesting score	HLA_9	WT_15	29	8	0.689111	0.490753	1	ns
Nesting score	HLA_9	WT_6	29	8	0.549	0.583005	1	ns
Nesting score	HLA_9	WT_9	29	9	1.27864	0.201024	1	ns
Nesting score	WT_15	WT_6	8	8	-0.111907	0.910897	1	ns
Nesting score	WT_15	WT_9	8	9	0.437711	0.661596	1	ns
Nesting score	WT_6	WT_9	8	9	0.552863	0.580357	1	ns
Male_Kruskal
.y.	n	statistic	df	p	method
Nesting score	58	5.1473	5	0.398	Kruskal-Wallis
Male_Dunn
.y.	group1	group2	n1	n2	statistic	p	p.adj	p.adj.signif
Nesting score	HLA_15	HLA_6	11	11	1.76777	0.0770999	1	ns
Nesting score	HLA_15	HLA_9	11	11	0.0578542	0.953865	1	ns
Nesting score	HLA_15	WT_15	11	8	-0.0184343	0.985292	1	ns
Nesting score	HLA_15	WT_6	11	8	0.938672	0.347899	1	ns
Nesting score	HLA_15	WT_9	11	9	0.102995	0.917967	1	ns
Nesting score	HLA_6	HLA_9	11	11	-1.70991	0.087282	1	ns
Nesting score	HLA_6	WT_15	11	8	-1.64065	0.10087	1	ns
Nesting score	HLA_6	WT_6	11	8	-0.683542	0.494264	1	ns
Nesting score	HLA_6	WT_9	11	9	-1.57406	0.115474	1	ns
Nesting score	HLA_9	WT_15	11	8	-0.0715249	0.94298	1	ns
Nesting score	HLA_9	WT_6	11	8	0.885581	0.375843	1	ns
Nesting score	HLA_9	WT_9	11	9	0.0481093	0.961629	1	ns
Nesting score	WT_15	WT_6	8	8	0.889458	0.373757	1	ns
Nesting score	WT_15	WT_9	8	9	0.112897	0.910112	1	ns
Nesting score	WT_6	WT_9	8	9	-0.802348	0.422352	1	ns
Female15_HLA_vs_WT
.y.	group1	group2	n1	n2	statistic	p
Nesting score	HLA	WT	12	8	5	0.000915
FemaleHLA_Kruskal
.y.	n	statistic	df	p	method
Nesting score	50	16.3887	2	0.000276	Kruskal-Wallis
FemaleHLA_Dunn
.y.	group1	group2	n1	n2	statistic	p	p.adj	p.adj.signif
Nesting score	6	9	9	29	-0.121303	0.903451	0.903451	ns
Nesting score	6	15	9	12	-3.11876	0.00181611	0.00363222	**
Nesting score	9	15	29	12	-3.87177	0.000108047	0.00032414	***
Genotype_by_Sex_Age
Sex	Age	.y.	group1	group2	n1	n2	statistic	p	p.adj	p.adj.signif
Female	6	Nesting score	HLA	WT	9	8	31.5	0.689	1	ns
Female	9	Nesting score	HLA	WT	29	9	93.5	0.193	0.965	ns
Female	15	Nesting score	HLA	WT	12	8	5	0.000915	0.00549	**
Male	6	Nesting score	HLA	WT	11	8	55.5	0.348	1	ns
Male	9	Nesting score	HLA	WT	11	9	50.5	0.969	1	ns
Male	15	Nesting score	HLA	WT	11	8	43.5	1	1	ns
Age_by_Sex_Genotype
Sex	Genotype	.y.	group1	group2	n1	n2	statistic	p	p.adj	p.adj.signif
Female	HLA	Nesting score	6	9	9	29	-0.121303	0.903451	0.903451	ns
Female	HLA	Nesting score	6	15	9	12	-3.11876	0.00181611	0.00363222	**
Female	HLA	Nesting score	9	15	29	12	-3.87177	0.000108047	0.00032414	***
Female	WT	Nesting score	6	9	8	9	0.653004	0.513754	1	ns
Female	WT	Nesting score	6	15	8	8	0.0718421	0.942728	1	ns
Female	WT	Nesting score	9	15	9	8	-0.579079	0.562536	1	ns
Male	HLA	Nesting score	6	9	11	11	-1.57699	0.114797	0.261129	ns
Male	HLA	Nesting score	6	15	11	11	-1.71121	0.0870429	0.261129	ns
Male	HLA	Nesting score	9	15	11	11	-0.134212	0.893235	0.893235	ns
Male	WT	Nesting score	6	9	8	9	-0.993996	0.320225	0.744856	ns
Male	WT	Nesting score	6	15	8	8	-1.15452	0.248285	0.744856	ns
Male	WT	Nesting score	9	15	9	8	-0.193999	0.846176	0.846176	ns
